# Supplementary material for: Body anthropometry affects spatiotemporal preferences in walking and running
Source: J Exp Biol. 2026 May 19;229(10):jeb252161. doi: 10.1242/jeb.252161 (PMC13245910; doi:10.1242/jeb.252161)
Supplement: Dataset 1. [file jexbio-229-252161-Dataset1.xlsx]

## Sheet: Anthropometry
Subject	Sex	Body mass (kg)	Body Height (m)	Leg length (m)	relative leg length (-)	Foot length (m)	Foot+shoe mass (kg)	relative foot+shoe mass (-)	Age (years)	Years of running experience	average mileage/week (km/week)	Self-reported 5k best time (mm:ss)	in seconds
1	F	69.6	1.755	0.94	0.535613	0.247	1.0271	0.0147572	30	10	35	23:00:00	1380
2	M	83.2	1.805	0.935	0.518006	0.287	1.4129	0.016982	35	21	40	16:45:00	1005
3	M	84.5	1.823	0.94	0.515634	0.274	1.3513	0.0159917	34	10	65	19:00:00	1140
4	M	69.8	1.797	0.932	0.518642	0.267	1.3315	0.0190759	31	20	45	16:30:00	990
5	M	66.4	1.751	0.89	0.508281	0.235	0.9915	0.0149322	24	17	30	17:30:00	1050
6	F	68.2	1.76	0.919	0.522159	0.255	1.0704	0.015695	26	20	20	23:30:00	1410
7	F	66.1	1.77	0.923	0.521469	0.248	1.0506	0.0158941	34	24	40	19:45:00	1185
8	M	64.3	1.785	0.905	0.507003	0.265	1.2255	0.0190591	21	15	70	15:40:00	940
9	M	67.1	1.791	0.907	0.506421	0.266	1.2057	0.0179687	27	9	80	14:50:00	890
10	M	72	1.81	0.95	0.524862	0.25	1.1298	0.0156917	31	20	75	15:45:00	945
11	F	63.8	1.6	0.828	0.5175	0.232	0.9682	0.0151755	27	21	35	20:00:00	1200
12	M	62.6	1.723	0.891	0.517121	0.242	1.0271	0.0164073	21	11	80	14:40:00	880
13	M	71.1	1.748	0.865	0.494851	0.261	1.1137	0.0156639	30	20	35	16:55:00	1015
14	M	79.9	1.88	0.96	0.510638	0.265	1.2523	0.0156733	23	10	60	17:30:00	1050
15	M	72.7	1.846	0.955	0.517335	0.281	1.3337	0.0183453	22	3	20	19:00:00	1140
16	F	58.4	1.681	0.858	0.51041	0.246	0.9123	0.0156216	28	1.3	27	00:27:00	1620
17	M	82.1	1.859	0.955	0.513717	0.278	1.2743	0.0155213	44	20	50	17:30:00	1050
18	M	65.2	1.733	0.901	0.519908	0.273	1.1533	0.0176887	29	5	60	17:30:00	1050
19	M	74.8	1.797	0.885	0.492487	0.246	1.1463	0.0153249	36	24	30	21:30:00	1290
20	M	78.3	1.806	0.926	0.512735	0.265	1.3909	0.0177637	28	10	25	20:00:00	1200
21	M	63.4	1.745	0.875	0.501433	0.26	1.0671	0.0168312	24	7	30	18:00:00	1080
22	M	65.4	1.79	0.905	0.505587	0.261	1.1929	0.0182401	28	20	20	16:30:00	990
23	M	63.1	1.805	0.942	0.521884	0.263	1.2325	0.0195325	21	15	20	20:00:00	1200
24	M	66.7	1.752	0.902	0.51484	0.256	1.0671	0.0159985	28	22	45	14:50:00	890
25	M	77.7	1.804	0.905	0.501663	0.252	1.2651	0.0162819	52	22	40	19:30:00	1170
26	M	75.6	1.812	0.926	0.511038	0.26	1.2523	0.0165648	33	20	20	21:00:00	1260
27	F	63.2	1.633	0.823	0.50398	0.24	0.9123	0.0144351	44	15	25	23:40:00	1420
28	M	71.8	1.843	0.92	0.499186	0.252	1.1265	0.0156894	19	13	45	17:00:00	1020
29	F	61.8	1.759	0.905	0.514497	0.236	0.9717	0.0157233	24	6	24	00:23:50	1430
30	M	71.5	1.831	0.941	0.513927	0.256	1.1731	0.016407	24	7	40	15:45:00	945
31	M	86	1.93	0.99	0.512953	0.283	1.3535	0.0157384	44	12	30	20:30:00	1230
32	M	73.8	1.863	0.942	0.505636	0.256	1.1929	0.016164	25	1.5	25	21:00:00	1260
33	M	63.2	1.775	0.905	0.509859	0.238	1.0073	0.0159383	53	30	80	21:00:00	1260
34	F	60.4	1.606	0.822	0.511831	0.23	0.9484	0.015702	43	25	35	00:24:30	1470
35	F	54.8	1.699	0.867	0.5103	0.24	0.8296	0.0151387	28	9	16	22:00:00	1320
36	M	74.7	1.809	0.937	0.517966	0.276	1.2545	0.0167938	30	15	40	16:30:00	990
37	M	74	1.807	0.9	0.498063	0.269	1.2347	0.0166851	51	7	70	17:28:00	1048
38	F	72	1.75	0.901	0.514857	0.262	1.1661	0.0161958	29	15	20	00:25:00	1500
39	M	70.7	1.754	0.905	0.515964	0.262	1.1929	0.0168727	34	7	40	18:00:00	1080
40	M	79.7	1.867	0.994	0.532405	0.272	1.3139	0.0164856	25	10	40	19:30:00	1170
41	M	69.5	1.788	0.898	0.502237	0.255	1.1463	0.0164935	20	14	20	23:30:00	1410
42	F	52.6	1.658	0.868	0.523522	0.243	0.8925	0.0169677	40	22	40	21:00:00	1260
43	M	90.6	1.874	0.973	0.51921	0.255	1.2545	0.0138466	43	3	30	23:00:00	1380
44	M	67.9	1.852	0.951	0.513499	0.265	1.2721	0.0187349	56	30	70	18:30:00	1110
45	M	84	1.848	0.95	0.514069	0.268	1.2127	0.0144369	34	1	25	21:00:00	1260
46	M	82.3	1.813	0.914	0.504137	0.267	1.3117	0.015938	31	5	40	19:15:00	1155
47	M	80.2	1.888	0.978	0.518008	0.277	1.3733	0.0171234	35	20	32	18:40:00	1120
48	M	76.9	1.814	0.913	0.503308	0.257	1.1731	0.0152549	43	25	75	17:00:00	1020
49	M	78.9	1.839	0.94	0.511147	0.278	1.4129	0.0179075	35	20	20	19:30:00	1170
50	M	65.2	1.841	0.944	0.512765	0.276	1.1159	0.017115	27	4	110	18:00:00	1080
51	M	70.6	1.924	1.006	0.522869	0.272	1.2545	0.0177691	31	18	27	20:20:00	1220
52	M	75.5	1.877	0.95	0.506127	0.266	1.2325	0.0163245	36	15	60	15:45:00	945
53	M	68.2	1.769	0.927	0.524025	0.272	1.2127	0.0177815	38	20	85	16:33:00	993
54	M	85.5	1.895	1	0.527704	0.29	1.4463	0.0169158	33	12	40	18:20:00	1100
55	M	71.1	1.839	0.93	0.50571	0.265	1.1533	0.0162208	54	8	50	19:30:00	1170
56	M	80.1	1.882	0.945	0.502125	0.289	1.3931	0.017392	41	22	25	16:30:00	990
57	F	59	1.734	0.895	0.516148	0.233	0.9717	0.0164695	36	30	30	23:00:00	1380
58	F	60.2	1.687	0.845	0.500889	0.242	0.9875	0.0164037	18	4	37	19:30:00	1170
59	M	64.4	1.739	0.905	0.520414	0.265	1.1929	0.0185233	53	30	40	19:00:00	1140
60	F	70.9	1.644	0.862	0.524331	0.249	0.9717	0.0137052	32	6	25	00:30:00	1800
61	M	71.2	1.818	0.93	0.511551	0.251	1.1463	0.0160997	25	10	20	16:40:00	1000
62	M	61.9	1.779	0.894	0.50253	0.246	1.0506	0.0169725	43	6	70	18:00:00	1080
63	M	75.5	1.801	0.9	0.499722	0.251	1.1892	0.015751	31	10	40	18:00:00	1080
64	M	72.2	1.837	0.941	0.512248	0.269	1.3139	0.0181981	34	18	40	15:50:00	950
65	F	60.8	1.722	0.903	0.52439	0.245	0.9714	0.015977	20	5	40	17:36:00	1056
66	F	56.9	1.654	0.841	0.508464	0.217	0.87	0.01529	22	15	55	18:20:00	1100
67	M	73.8	1.798	0.935	0.520022	0.263	1.2127	0.0164322	25	6	40	18:50:00	1130
68	F	64.4	1.751	0.922	0.526556	0.24	0.9915	0.015396	29	12	30	21:30:00	1290
69	F	58.9	1.626	0.845	0.51968	0.242	0.9875	0.0167657	30	12	40	21:00:00	1260
70	M	78	1.76	0.896	0.509091	0.257	1.1859	0.0152038	49	15	45	22:00:00	1320
71	M	81	1.896	1.03	0.543249	0.281	1.3473	0.0166333	24	18	50	16:10:00	970
72	F	47.2	1.569	0.819	0.521989	0.205	0.7521	0.0159343	22	15	60	18:00:00	1080
73	M	65.9	1.752	0.903	0.515411	0.246	1.0073	0.0152853	22	10	30	18:30:00	1110
74	F	66.7	1.77	0.933	0.527119	0.243	0.9519	0.0142714	23	5	45	19:30:00	1170
75	M	79.9	1.822	0.91	0.499451	0.273	1.3535	0.0169399	43	25	25	19:10:00	1150
76	M	68.7	1.788	0.915	0.511745	0.258	1.1859	0.017262	36	6	50	20:30:00	1230
77	F	54.5	1.6	0.853	0.533125	0.22	0.8502	0.0156	27	4.5	26	00:25:00	1500
78	M	76.6	1.816	0.906	0.498899	0.27	1.3535	0.0176697	29	15	45	18:00:00	1080
79	M	75.6	1.841	0.972	0.527974	0.267	1.1753	0.0155463	33	2.5	20	23:07:00	1387
80	M	66.2	1.718	0.852	0.495925	0.239	0.9875	0.0149169	35	5	30	19:00:00	1140
81	F	58	1.748	0.915	0.523455	0.245	0.9519	0.0164121	27	10	25	22:30:00	1350
82	M	69.2	1.82	0.919	0.504945	0.26	1.2127	0.0175246	34	25	80	14:30:00	870
83	F	66.7	1.674	0.865	0.516726	0.248	1.0469	0.0156957	26	12	20	00:26:00	1560
84	F	49	1.673	0.905	0.540944	0.241	0.8727	0.0178102	49	20	40	21:00:00	1260
85	M	74.3	1.726	0.909	0.526651	0.265	1.1929	0.0160552	46	30	45	22:30:00	1350
86	M	68.2	1.735	0.88	0.507205	0.245	1.1661	0.0170982	24	10	100	14:40:00	880
87	F	52.5	1.638	0.858	0.52381	0.226	0.8925	0.017	20	6	50	17:12:00	1032
88	F	59.6	1.602	0.795	0.496255	0.22	0.7908	0.0132685	40	10	55	21:00:00	1260
89	F	49.5	1.657	0.88	0.53108	0.22	0.77	0.0155556	31	17	27	19:15:00	1155
90	F	69.6	1.742	0.902	0.517796	0.248	1.011	0.0145259	29	23	40	21:00:00	1260
91	F	52	1.706	0.873	0.511723	0.238	0.9321	0.017925	23	11	30	20:00:00	1200
92	F	54.8	1.67	0.873	0.522754	0.226	0.9088	0.0165839	19	12	75	17:15:00	1035
93	M	72	1.831	0.911	0.497542	0.27	1.1533	0.0160181	37	15	100	15:30:00	930
94	F	59.8	1.628	0.883	0.542383	0.235	0.8296	0.0138729	24	12	35	18:20:00	1100
95	M	74.6	1.86	0.969	0.520968	0.265	1.3139	0.0176126	30	14	23	22:30:00	1350
96	F	64	1.723	0.896	0.520023	0.248	1.11	0.0173438	21	5	45	18:31:00	1111
97	F	52.8	1.69	0.885	0.523669	0.226	0.7512	0.0142273	30	20	30	18:30:00	1110
98	F	61.7	1.694	0.87	0.513577	0.244	0.9717	0.0157488	41	19	25	00:25:00	1500
99	F	61.1	1.74	0.91	0.522989	0.24	1.011	0.0165466	36	22	90	16:50:00	1010
100	M	69	1.901	1	0.526039	0.286	1.2545	0.0181812	29	14	100	13:10:00	790
101	F	76.6	1.695	0.866	0.510914	0.241	1.0905	0.0142363	34	12	23	00:24:00	1440
102	F	51.4	1.688	0.858	0.508294	0.225	0.8494	0.0165253	27	8	28	21:30:00	1290
103	F	79.5	1.803	0.915	0.507488	0.258	1.2057	0.015166	26	13	25	23:00:00	1380

## Sheet: FroudeNumbers
Converting speed to Froude number: Fr = speed(m/s)^2/(g*leg length(m))
	Walking		Running
Subject	1.25 m/s	2 m/s_W	2 m/s_R	2.5 m/s	3.33 m/s	4.17 m/s
1	0.169443	0.433774	0.433774	0.677771	1.20252	1.88571
2	0.170349	0.436093	0.436093	0.681396	1.20895	1.8958
3	0.169443	0.433774	0.433774	0.677771	1.20252	1.88571
4	0.170897	0.437497	0.437497	0.683589	1.21284	1.9019
5	0.178962	0.458143	0.458143	0.715848	1.27008	1.99165
6	0.173315	0.443686	0.443686	0.693259	1.23	1.9288
7	0.172564	0.441763	0.441763	0.690255	1.22467	1.92044
8	0.175996	0.450549	0.450549	0.703983	1.24902	1.95864
9	0.175608	0.449556	0.449556	0.702431	1.24627	1.95432
10	0.167659	0.429208	0.429208	0.670637	1.18986	1.86586
11	0.192363	0.492448	0.492448	0.76945	1.36518	2.14078
12	0.178761	0.457629	0.457629	0.715045	1.26865	1.98942
13	0.184134	0.471384	0.471384	0.736538	1.30678	2.04921
14	0.165913	0.424737	0.424737	0.663651	1.17747	1.84643
15	0.166781	0.42696	0.42696	0.667126	1.18363	1.85609
16	0.185637	0.47523	0.47523	0.742547	1.31744	2.06593
17	0.166781	0.42696	0.42696	0.667126	1.18363	1.85609
18	0.176777	0.45255	0.45255	0.707109	1.25457	1.96733
19	0.179973	0.460731	0.460731	0.719893	1.27725	2.0029
20	0.172005	0.440332	0.440332	0.688018	1.2207	1.91422
21	0.18203	0.465997	0.465997	0.72812	1.29185	2.02579
22	0.175996	0.450549	0.450549	0.703983	1.24902	1.95864
23	0.169083	0.432853	0.432853	0.676332	1.19996	1.88171
24	0.176581	0.452048	0.452048	0.706325	1.25318	1.96515
25	0.175996	0.450549	0.450549	0.703983	1.24902	1.95864
26	0.172005	0.440332	0.440332	0.688018	1.2207	1.91422
27	0.193531	0.49544	0.49544	0.774125	1.37347	2.15379
28	0.173126	0.443203	0.443203	0.692505	1.22866	1.92671
29	0.175996	0.450549	0.450549	0.703983	1.24902	1.95864
30	0.169263	0.433313	0.433313	0.677051	1.20124	1.88371
31	0.160885	0.411866	0.411866	0.64354	1.14178	1.79047
32	0.169083	0.432853	0.432853	0.676332	1.19996	1.88171
33	0.175996	0.450549	0.450549	0.703983	1.24902	1.95864
34	0.193767	0.496043	0.496043	0.775067	1.37514	2.15641
35	0.18371	0.470297	0.470297	0.734839	1.30377	2.04449
36	0.169985	0.435162	0.435162	0.679941	1.20637	1.89175
37	0.176974	0.453052	0.453052	0.707894	1.25596	1.96952
38	0.176777	0.45255	0.45255	0.707109	1.25457	1.96733
39	0.175996	0.450549	0.450549	0.703983	1.24902	1.95864
40	0.160238	0.410208	0.410208	0.640951	1.13719	1.78327
41	0.177368	0.454061	0.454061	0.709471	1.25876	1.97391
42	0.183498	0.469755	0.469755	0.733992	1.30227	2.04213
43	0.163696	0.419062	0.419062	0.654784	1.16173	1.82176
44	0.167483	0.428756	0.428756	0.669932	1.18861	1.8639
45	0.167659	0.429208	0.429208	0.670637	1.18986	1.86586
46	0.174263	0.446113	0.446113	0.697051	1.23673	1.93935
47	0.162859	0.416919	0.416919	0.651437	1.15579	1.81244
48	0.174454	0.446602	0.446602	0.697815	1.23808	1.94148
49	0.169443	0.433774	0.433774	0.677771	1.20252	1.88571
50	0.168725	0.431936	0.431936	0.674899	1.19742	1.87772
51	0.158326	0.405315	0.405315	0.633305	1.12363	1.762
52	0.167659	0.429208	0.429208	0.670637	1.18986	1.86586
53	0.171819	0.439857	0.439857	0.687276	1.21938	1.91216
54	0.159276	0.407747	0.407747	0.637105	1.13037	1.77257
55	0.171265	0.438438	0.438438	0.685059	1.21545	1.90599
56	0.168546	0.431479	0.431479	0.674185	1.19616	1.87573
57	0.177962	0.455583	0.455583	0.711849	1.26298	1.98052
58	0.188493	0.482541	0.482541	0.75397	1.33771	2.09771
59	0.175996	0.450549	0.450549	0.703983	1.24902	1.95864
60	0.184775	0.473025	0.473025	0.739101	1.31133	2.05634
61	0.171265	0.438438	0.438438	0.685059	1.21545	1.90599
62	0.178161	0.456093	0.456093	0.712645	1.26439	1.98274
63	0.176974	0.453052	0.453052	0.707894	1.25596	1.96952
64	0.169263	0.433313	0.433313	0.677051	1.20124	1.88371
65	0.176386	0.451547	0.451547	0.705543	1.25179	1.96298
66	0.189389	0.484836	0.484836	0.757556	1.34407	2.10769
67	0.170349	0.436093	0.436093	0.681396	1.20895	1.8958
68	0.172751	0.442242	0.442242	0.691003	1.22599	1.92253
69	0.188493	0.482541	0.482541	0.75397	1.33771	2.09771
70	0.177764	0.455075	0.455075	0.711055	1.26157	1.97831
71	0.154637	0.395871	0.395871	0.618549	1.09744	1.72094
72	0.194476	0.49786	0.49786	0.777906	1.38018	2.16431
73	0.176386	0.451547	0.451547	0.705543	1.25179	1.96298
74	0.170714	0.437028	0.437028	0.682856	1.21154	1.89986
75	0.175029	0.448074	0.448074	0.700115	1.24216	1.94788
76	0.174072	0.445625	0.445625	0.69629	1.23537	1.93723
77	0.186725	0.478015	0.478015	0.746899	1.32517	2.07804
78	0.175802	0.450052	0.450052	0.703206	1.24765	1.95648
79	0.163864	0.419493	0.419493	0.655458	1.16293	1.82363
80	0.186944	0.478577	0.478577	0.747776	1.32672	2.08048
81	0.174072	0.445625	0.445625	0.69629	1.23537	1.93723
82	0.173315	0.443686	0.443686	0.693259	1.23	1.9288
83	0.184134	0.471384	0.471384	0.736538	1.30678	2.04921
84	0.175996	0.450549	0.450549	0.703983	1.24902	1.95864
85	0.175221	0.448567	0.448567	0.700886	1.24353	1.95002
86	0.180996	0.463349	0.463349	0.723983	1.28451	2.01428
87	0.185637	0.47523	0.47523	0.742547	1.31744	2.06593
88	0.200347	0.51289	0.51289	0.80139	1.42185	2.22965
89	0.180996	0.463349	0.463349	0.723983	1.28451	2.01428
90	0.176581	0.452048	0.452048	0.706325	1.25318	1.96515
91	0.182447	0.467064	0.467064	0.729788	1.29481	2.03043
92	0.182447	0.467064	0.467064	0.729788	1.29481	2.03043
93	0.174837	0.447582	0.447582	0.699347	1.2408	1.94574
94	0.180381	0.461775	0.461775	0.721523	1.28014	2.00744
95	0.164372	0.420792	0.420792	0.657487	1.16653	1.82928
96	0.177764	0.455075	0.455075	0.711055	1.26157	1.97831
97	0.179973	0.460731	0.460731	0.719893	1.27725	2.0029
98	0.183076	0.468675	0.468675	0.732305	1.29927	2.03744
99	0.175029	0.448074	0.448074	0.700115	1.24216	1.94788
100	0.159276	0.407747	0.407747	0.637105	1.13037	1.77257
101	0.183922	0.47084	0.47084	0.735687	1.30527	2.04685
102	0.185637	0.47523	0.47523	0.742547	1.31744	2.06593
103	0.174072	0.445625	0.445625	0.69629	1.23537	1.93723

## Sheet: SF
Step frequency (steps/min) at different walking and running speeds.
	Walking		Running
Subject	1.25 m/s	2 m/s_W	2 m/s_R	2.5 m/s	3.33 m/s	4.17 m/s
1	107.609	130.076	157.167	158.848	168.161	176.797
2	97.8779	121.962	146.617	150.714	153.822	161.539
3	100.64	124.614	152.02	153.092	159.506	171.265
4	99.5748	123.837	142.717	143.757	145.39	152.453
5	117.634	153.798	162.207	161.177	167.321	177.461
6	112.843	135.853	145.907	154.699	162.943	171.564
7	116.698	138.158	168.579	172.399	183.238	193.103
8	108.656	137.509	153.383	154.529	160.953	169.44
9	106.863	128.718	167.107	165.337	163.191	166.323
10	113.719	134.002	160.636	160.674	162.317	170.641
11	113.772	139.32	154.977	159.396	170.206	182.449
12	113.249	139.139	170.21	171.549	175.642	182.766
13	119.908	146.227	167.512	168.669	174.426	185.877
14	107.352	129.479	151.9	154.309	160.001	167.044
15	105.121	126.284	149.601	154.05	159.223	167.883
16	118.706	142.491	157.011	164.65	180.513	193.975
17	101.529	126.066	150.024	153.287	156.055	163.921
18	114.756	136.492	162.937	165.097	172.956	182.937
19	121.796	141.059	167.783	171.272	178.07	199.947
20	108.16	130.053	146.697	148.531	153.067	161.295
21	105.535	126.55	151.971	153.895	160.141	168.947
22	108.134	129.809	167.013	163.962	172.237	181.506
23	105.506	128.336	158.283	159.834	160.008	165.992
24	107.433	130.274	153.192	154.849	159.145	167.191
25	106.59	129.537	159.303	162.356	169.401	176.84
26	109.667	135.319	165.658	167.158	169.599	176.644
27	122.855	143.231	160.501	165.95	176.574	193.114
28	107.984	132.844	157.947	161.164	166.967	173.906
29	114.042	136.887	159.91	164.916	176.542	192.526
30	110.371	134.294	152.187	152.326	156.286	162.322
31	105.444	133.942	162.766	166.876	178.151	198.912
32	108.747	136.219	159.632	165.522	174.205	184.725
33	106.683	131.472	155.316	160.199	163.367	173.333
34	117.809	149.261	162.528	164.377	171.611	183.943
35	113.69	138.739	159.838	162.964	167.754	179.388
36	106.792	128.327	164.074	166.245	173.781	186.459
37	113.005	137.534	159.432	162.901	172.196	184.068
38	110.432	134.335	152.416	155.066	163.723	178.177
39	112.782	136.978	153.634	157.747	166.76	177.232
40	108.467	129.216	157.575	156.034	160.966	166.086
41	113.743	131.033	156.47	153.669	155.895	164.631
42	115.529	138.843	155.42	157.075	166.053	181.904
43	109.148	131.178	159.251	164.05	178.364	187.937
44	111.461	137.523	150.81	151.051	159.865	173.087
45	110.23	133.588	158.444	160.868	168.449	179.236
46	104.064	133.288	150.142	153.096	159.002	166.301
47	105.866	127.523	146.901	148.825	154.624	162.333
48	112.078	132.707	155.773	158.507	161.596	167.699
49	106.364	129.246	154.157	157.079	163.471	171.439
50	115.435	142.652	174.322	176.036	184.789	188.492
51	100.536	123.411	152.941	156.154	160.856	169.535
52	109.514	134.995	147.072	146.626	152.251	160.638
53	112.358	140.412	152.559	159.844	166.389	175.012
54	105.465	125.96	151.213	155.399	166.693	178.195
55	115.036	132.184	161.052	162.325	165.588	174.017
56	107.773	131.372	148.773	153.334	161.142	171.746
57	110.048	138.174	161.884	163.587	171.339	188.112
58	113.273	141.912	159.361	165.831	177.739	187.103
59	105.756	129.845	160.167	160.402	165.931	172.799
60	110.811	147.37	157.89	167.958	186.349
61	111.095	134.957	153.784	155.171	160.397	169.881
62	108.171	137.912	148.278	153.824	165.979	181.207
63	109.933	128.727	162.128	161.822	165.491	172.979
64	100.999	126.686	146.843	148.684	153.892	162.858
65	109.517	134.41	166.075	165.56	167.442	176.266
66	115.967	145.269	156.546	160.062	170.29	179.922
67	111.523	136.554	164.825	167.956	173.603	179.04
68	107.559	133.295	146.138	152.247	165.956	181.692
69	109.634	140.333	159.845	163.333	168.372	177.077
70	110.542	135.654	163.121	167.608	175.316	189.161
71	102.21	121.393	157.176	158.791	161.051	164.762
72	119.593	141.789	150.859	153.541	160.071	171.356
73	112.751	134.96	160.272	162.111	166.046	177.757
74	111.668	140.857	167.766	172.784	181.039	191.528
75	105.687	127.024	158.347	158.76	159.468	164.795
76	112.987	136.333	169.231	171.379	178.306	185.531
77	113.331	144.15	158.997	159.833	167.141	178.123
78	107.262	133.269	159.11	159.853	162.269	167.862
79	111.682	137.355	152.227	158.854	170.733	180.167
80	108.523	135.84	164.828	167.993	168.365	172.758
81	121.129	141.451	159.612	162.613	171.056	193.019
82	111.798	133.876	167.427	163.265	168.308	174.234
83	118.655	140.148	157.041	162.303	174.899	187.787
84	117.395	142.957	159.499	164.591	171.222	186.436
85	105.475	126.319	160.233	162.505	166.671	172.895
86	111.612	134.245	167.395	167.193	164.894	168.456
87	113.056	141.823	163.705	166.311	171.445	178.696
88	122.685	147.36	166.292	174.566	185.063	197.253
89	119.964	141.865	161.005	161.054	167.317	173.803
90	111.245	139.735	153.9	155.318	161.097	171.778
91	111.21	145.819	170.838	172.972	176.285	185.177
92	115.513	137.926	161.087	161.644	164.089	169.271
93	113.164	141.753	165.527	169.728	173.278	178.079
94	117.201	145.942	170.502	171.675	174.92	182.977
95	104.169	128.568	145.21	154.417	163.607	173.03
96	110.592	137.104	163.049	163.178	167.384	172.809
97	125.104	151.71	169.079	171.285	174.594	181.199
98	117.634	149.141	155.824	159.18	171.201	188.36
99	116.335	142.112	157.302	160.724	170.038	179.028
100	110.149	132.346	155.14	157.713	164.473	170.489
101	110.024	139.322	156.798	164.743	179.493	195.186
102	109.68	135.279	147.965	156.025	161.898	176.829
103	104.971	129.385	145.566	145.23	150.4	159.786

## Sheet: DF
Duty factor (-) at different walking and running speeds.
	Walking		Running
Subject	1.25 m/s	2 m/s_W	2 m/s_R	2.5 m/s	3.33 m/s	4.17 m/s
1	0.621235	0.603043	0.381541	0.355403	0.330573	0.312293
2	0.632096	0.608349	0.470823	0.38979	0.333453	0.306198
3	0.642701	0.620704	0.499981	0.38219	0.341831	0.325613
4	0.625835	0.603361	0.340811	0.306991	0.271274	0.251573
5	0.62918	0.606293	0.360899	0.316706	0.287999	0.274331
6	0.630824	0.600972	0.456468	0.369271	0.327166	0.296573
7	0.62883	0.604504	0.416205	0.38709	0.358639	0.332828
8	0.62328	0.600194	0.372621	0.345414	0.286685	0.266653
9	0.629913	0.607671	0.389271	0.341846	0.293486	0.26561
10	0.631567	0.602719	0.461823	0.351822	0.312776	0.294483
11	0.627366	0.598769	0.376332	0.349809	0.320044	0.300774
12	0.620576	0.600562	0.373198	0.325065	0.286296	0.269886
13	0.621073	0.6072	0.382731	0.354731	0.309311	0.296423
14	0.639836	0.616853	0.365817	0.356313	0.329202	0.306282
15	0.632983	0.612643	0.534784	0.359984	0.324342	0.299706
16	0.626717	0.602376	0.377842	0.338652	0.312609	0.286149
17	0.641727	0.617317	0.492334	0.393532	0.337122	0.313051
18	0.634977	0.610063	0.396506	0.364627	0.325051	0.297652
19	0.626504	0.610066	0.393082	0.363305	0.32966	0.318285
20	0.624209	0.602229	0.391274	0.353894	0.311784	0.288546
21	0.625758	0.603969	0.402103	0.34624	0.308306	0.284338
22	0.630116	0.604215	0.398794	0.346349	0.320459	0.300749
23	0.620746	0.601657	0.396878	0.362294	0.323881	0.3046
24	0.619751	0.601985	0.354495	0.321961	0.293538	0.269311
25	0.629788	0.609863	0.494965	0.406249	0.368718	0.339245
26	0.62096	0.599893	0.407402	0.368218	0.302649	0.281888
27	0.63748	0.5982	0.362805	0.36718	0.322088	0.309309
28	0.616676	0.596181	0.350146	0.337632	0.319822	0.302295
29	0.620703	0.599037	0.372171	0.357691	0.35192	0.349747
30	0.632106	0.609865	0.370765	0.335526	0.303951	0.286306
31	0.640756	0.619645	0.426507	0.38159	0.340505	0.317057
32	0.626389	0.605593	0.398053	0.376183	0.340384	0.3135
33	0.622403	0.599453	0.37198	0.350504	0.311638	0.292217
34	0.628712	0.60772	0.334148	0.322464	0.299105	0.28507
35	0.636088	0.607511	0.392068	0.370899	0.340677	0.330522
36	0.639267	0.609965	0.383955	0.350091	0.317238	0.302309
37	0.628357	0.601058	0.416121	0.385731	0.357329	0.333047
38	0.628996	0.60662	0.369946	0.362116	0.338361	0.324128
39	0.627709	0.600632	0.370517	0.353702	0.329625	0.316432
40	0.644993	0.61297	0.349837	0.320222	0.29451	0.280687
41	0.619624	0.590744	0.391071	0.335724	0.293849	0.269192
42	0.615242	0.598932	0.357197	0.322769	0.304096	0.29599
43	0.630604	0.611849	0.331981	0.317884	0.310153	0.292785
44	0.61497	0.603859	0.365981	0.342345	0.326856	0.316707
45	0.630747	0.609321	0.48989	0.389171	0.342173	0.323763
46	0.641743	0.606746	0.381498	0.342575	0.315702	0.288253
47	0.624357	0.602315	0.370134	0.353219	0.326835	0.306128
48	0.640313	0.608023	0.445688	0.384502	0.331218	0.301454
49	0.645348	0.614702	0.420691	0.39212	0.368161	0.342909
50	0.633252	0.619343	0.487451	0.415153	0.382473	0.351672
51	0.622001	0.598452	0.41911	0.384118	0.352149	0.329595
52	0.628576	0.608388	0.385407	0.345642	0.317071	0.29772
53	0.625547	0.601178	0.466386	0.404315	0.360013	0.331013
54	0.638518	0.607426	0.399581	0.383649	0.350573	0.337453
55	0.623402	0.599575	0.382759	0.360909	0.33027	0.311829
56	0.637216	0.614769	0.403652	0.370437	0.33398	0.318411
57	0.620664	0.598797	0.354066	0.316653	0.285856	0.271924
58	0.618384	0.590681	0.352584	0.33931	0.326361	0.308218
59	0.617863	0.598989	0.389559	0.353841	0.32459	0.310203
60	0.630886	0.603487	0.477779	0.411727	0.382314
61	0.628276	0.600731	0.344736	0.327565	0.311913	0.295739
62	0.625753	0.607859	0.399768	0.366802	0.332548	0.315482
63	0.634216	0.613511	0.452187	0.375212	0.330866	0.305047
64	0.628499	0.607153	0.34447	0.33061	0.311268	0.299869
65	0.623878	0.606213	0.384399	0.340914	0.310391	0.29846
66	0.61667	0.596153	0.331285	0.316838	0.300336	0.275214
67	0.616511	0.603991	0.441462	0.379273	0.331389	0.298962
68	0.627564	0.599798	0.407472	0.378866	0.343554	0.326838
69	0.627078	0.60514	0.388258	0.35448	0.309325	0.289167
70	0.633148	0.607747	0.367717	0.356756	0.328361	0.312998
71	0.641085	0.607291	0.425235	0.374283	0.339145	0.311655
72	0.612179	0.596295	0.295139	0.283249	0.264909	0.255277
73	0.61611	0.598422	0.360885	0.333827	0.301293	0.279442
74	0.623728	0.59592	0.388422	0.350988	0.32366	0.302667
75	0.638107	0.610766	0.386548	0.359917	0.320169	0.292667
76	0.621903	0.597813	0.386815	0.341707	0.308283	0.286703
77	0.619425	0.602987	0.367324	0.338166	0.310339	0.301831
78	0.624674	0.602287	0.401301	0.371464	0.327488	0.293202
79	0.640308	0.615175	0.480536	0.393163	0.364155	0.341163
80	0.628564	0.611653	0.435112	0.374044	0.329954	0.294425
81	0.62391	0.6037	0.314433	0.30908	0.292505	0.27329
82	0.621335	0.598594	0.372187	0.324234	0.300458	0.280408
83	0.635652	0.608012	0.460179	0.398436	0.363295	0.336581
84	0.613325	0.596558	0.331541	0.316479	0.308331	0.305756
85	0.640354	0.600449	0.46558	0.396037	0.346893	0.314856
86	0.621169	0.596124	0.371711	0.337446	0.286395	0.262835
87	0.613967	0.598851	0.369788	0.336192	0.302486	0.279692
88	0.622489	0.611343	0.406389	0.383975	0.350996	0.323269
89	0.610723	0.591795	0.299245	0.288567	0.280753	0.267633
90	0.622101	0.607354	0.406653	0.379282	0.342366	0.322032
91	0.620979	0.609603	0.4122	0.37532	0.338219	0.317603
92	0.625215	0.601703	0.376777	0.340061	0.299087	0.276982
93	0.631393	0.611911	0.437427	0.402737	0.350335	0.318021
94	0.628369	0.611177	0.401908	0.374424	0.332197	0.311718
95	0.630173	0.603481	0.35657	0.337061	0.317219	0.306585
96	0.621597	0.594858	0.389731	0.354703	0.320009	0.300369
97	0.612145	0.602335	0.394241	0.358887	0.318706	0.297251
98	0.624347	0.609867	0.399037	0.364286	0.332859	0.318773
99	0.628602	0.61013	0.39931	0.370634	0.338608	0.314
100	0.633476	0.61092	0.407972	0.373418	0.339045	0.325315
101	0.640657	0.615057	0.448788	0.416752	0.380439	0.35344
102	0.61905	0.603186	0.386691	0.372485	0.322032	0.306035
103	0.649529	0.620567	0.422901	0.382179	0.345433	0.328734

## Sheet: gct
Ground contact time (ms) at different walking and running speeds.
	Walking		Running
Subject	1.25 m/s	2 m/s_W	2 m/s_R	2.5 m/s	3.33 m/s	4.17 m/s
1	692.974	556.443	291.33	268.495	235.918	212.008
2	775.212	598.786	385.5	310.389	260.147	227.474
3	766.528	597.871	394.748	299.582	257.183	228.15
4	754.303	584.709	286.611	256.267	223.903	198.028
5	641.939	473.195	267.045	235.814	206.567	185.53
6	670.897	530.911	375.442	286.5	240.939	207.467
7	646.765	525.156	296.299	269.496	234.954	206.896
8	688.652	523.843	291.578	268.288	213.774	188.872
9	707.547	566.606	279.585	248.134	215.814	191.638
10	666.577	539.81	345.083	262.847	231.359	207.204
11	661.871	515.82	291.42	263.386	225.659	197.884
12	657.695	518.019	263.175	227.411	195.621	177.201
13	621.651	498.337	274.18	252.375	212.833	191.428
14	715.324	571.775	289.03	277.116	246.935	220.04
15	722.718	582.232	429.112	280.441	244.45	214.23
16	633.693	507.463	288.984	246.937	207.884	177.067
17	758.547	587.678	393.875	308.067	259.241	229.184
18	664.051	536.382	292.052	265.053	225.557	195.264
19	617.357	519.144	281.182	254.563	222.188	191.036
20	692.662	555.736	320.121	285.934	244.426	214.702
21	711.913	572.841	317.561	269.972	231.018	201.958
22	699.538	558.693	286.549	253.492	223.295	198.844
23	706.25	562.673	300.923	272.049	242.977	220.269
24	692.457	554.59	277.687	249.5	221.323	193.29
25	709.314	565.156	372.922	300.295	261.256	230.243
26	679.605	532.077	295.206	264.359	214.151	191.504
27	622.886	501.23	271.309	265.523	218.911	192.216
28	685.42	538.633	266.024	251.416	229.873	208.623
29	653.567	525.333	279.43	260.369	239.223	217.994
30	687.489	545.145	292.386	264.331	233.4	211.676
31	729.419	555.248	314.484	274.41	229.395	191.287
32	691.442	533.912	299.256	272.707	234.492	203.685
33	700.395	547.242	287.527	262.652	228.957	202.32
34	640.469	488.627	246.731	235.438	209.181	185.993
35	671.573	525.521	294.325	273.125	243.737	221.133
36	718.446	570.432	280.839	252.722	219.087	194.564
37	667.346	524.468	313.378	284.284	249.058	217.13
38	683.587	541.967	291.268	280.243	248.045	218.328
39	668.021	526.279	289.392	269.08	237.21	214.257
40	713.645	569.314	266.445	246.299	219.568	202.816
41	653.859	541.102	299.895	262.2	226.213	196.231
42	639.303	517.75	275.731	246.532	219.712	195.25
43	693.835	559.784	250.182	232.526	208.699	186.947
44	662.311	527	291.233	271.981	245.345	219.588
45	686.75	547.416	371.129	290.306	243.748	216.752
46	740.84	546.3	304.943	268.549	238.294	208.009
47	707.895	566.844	302.375	284.857	253.673	226.31
48	685.763	549.889	343.359	291.15	245.965	215.706
49	728.132	570.776	327.516	299.61	270.321	240.043
50	658.551	521.405	335.662	283.067	248.446	223.918
51	742.925	582	328.898	295.296	262.794	233.326
52	688.845	540.924	314.431	282.893	249.91	222.414
53	668.293	513.991	366.914	303.577	259.655	226.978
54	726.634	578.76	317.167	296.275	252.426	227.294
55	650.478	544.441	285.194	266.819	239.4	215.09
56	710.05	561.696	325.615	289.929	248.785	222.543
57	676.942	520.177	262.504	232.289	200.217	173.471
58	655.241	499.548	265.549	245.555	220.354	197.696
59	701.573	553.696	291.918	264.709	234.754	215.445
60	683.456	491.694	363.153	294.189	246.23
61	678.705	534.233	269.083	253.379	233.362	208.894
62	694.296	528.964	323.534	286.137	240.417	208.938
63	692.414	571.964	334.76	278.255	239.939	211.635
64	747.159	575.404	281.613	266.85	242.725	220.962
65	683.846	541.309	277.792	247.127	222.458	203.204
66	638.26	492.556	254.008	237.559	211.647	183.561
67	663.594	531.027	321.456	270.988	229.07	200.367
68	700.292	540.033	334.609	298.62	248.423	215.876
69	686.697	517.563	291.514	260.484	220.478	195.966
70	687.661	537.761	270.704	255.431	224.758	198.556
71	752.851	600.4	324.681	282.896	252.721	227
72	614.378	504.699	234.805	221.395	198.6	178.783
73	655.798	532.118	270.222	247.132	217.761	188.667
74	670.356	507.743	277.903	243.801	214.552	189.636
75	724.84	577.209	292.978	272.023	240.958	213.154
76	660.6	526.376	274.403	239.297	207.493	185.466
77	656.011	502.06	277.265	253.9	222.865	203.366
78	698.989	542.366	302.778	278.942	242.259	209.658
79	688.133	537.535	378.853	297.035	255.958	227.258
80	695.161	540.407	316.869	267.215	235.166	204.544
81	618.38	512.231	236.439	228.113	205.211	169.978
82	667.044	536.633	266.788	238.294	214.161	193.089
83	642.974	520.679	351.717	294.635	249.313	215.119
84	627.104	500.845	249.554	230.803	216.101	196.808
85	728.667	570.475	348.694	292.463	249.795	218.592
86	667.918	532.915	266.5	242.209	208.462	187.264
87	651.777	506.828	271.091	242.611	211.743	187.85
88	609.016	497.956	293.278	263.95	227.64	196.68
89	611.126	500.727	223.055	215.029	201.362	184.799
90	671.115	521.682	317.266	293.197	255.097	225.022
91	670.187	501.754	289.578	260.384	230.221	205.801
92	649.612	523.573	280.695	252.445	218.743	196.363
93	669.727	518.065	317.087	284.742	242.607	214.324
94	643.468	502.608	282.88	261.736	227.913	204.429
95	726.245	563.398	294.717	262.007	232.705	212.667
96	674.827	521.302	286.848	260.866	229.423	208.595
97	587.35	476.582	279.834	251.48	219.076	196.826
98	637.071	491.022	307.326	274.669	233.338	203.13
99	648.625	515.392	304.664	276.763	238.953	210.472
100	690.228	553.97	315.646	284.15	247.393	229.057
101	698.864	529.838	343.459	303.568	254.348	217.308
102	677.49	535.123	313.655	286.517	238.727	207.708
103	742.804	575.647	348.635	315.771	275.605	246.891

## Sheet: LS
Leg swing time (ms) at different walking and running speeds.
	Walking		Running
Subject	1.25 m/s	2 m/s_W	2 m/s_R	2.5 m/s	3.33 m/s	4.17 m/s
1	422.592	366.33	472.339	487.054	477.813	467.054
2	451.227	385.536	433.5	486.093	520.183	515.548
3	426.194	365.355	394.748	484.364	495.287	472.65
4	450.939	384.372	554.416	578.61	601.592	589.202
5	378.343	307.26	473.019	508.834	510.753	490.896
6	392.654	352.522	447.115	489.371	495.675	492.15
7	381.778	343.635	415.717	426.752	420.206	414.799
8	416.315	348.941	491.064	508.739	531.965	519.576
9	415.72	365.883	438.662	477.798	519.61	529.953
10	388.872	355.84	402.271	484.339	508.402	496.372
11	393.141	345.66	483.045	489.737	479.69	460.449
12	402.183	344.553	442.092	472.279	487.773	479.5
13	379.325	322.406	442.287	459.219	475.373	454.471
14	402.689	355.157	501.197	500.744	503.244	498.452
15	419.038	368.147	373.159	498.724	509.318	500.706
16	377.5	334.991	475.915	482.222	457.218	441.985
17	423.52	364.322	406.096	474.867	509.795	502.961
18	381.769	342.855	444.73	461.982	468.393	460.829
19	368.048	331.866	434.322	446.272	451.922	409.321
20	416.958	367.066	498.103	522.104	539.685	529.579
21	426.087	375.625	472.402	510.009	518.667	508.568
22	410.587	365.99	432.188	478.553	473.523	462.367
23	431.513	372.582	457.487	479.008	507.252	502.896
24	424.864	366.69	505.809	525.615	532.835	524.588
25	416.943	361.557	380.531	439.016	447.38	448.493
26	414.837	354.89	429.511	453.641	493.521	487.971
27	354.25	336.673	476.604	457.78	460.949	429.377
28	426.102	364.862	493.896	493.282	488.93	481.531
29	399.522	351.685	471.533	467.595	440.709	405.518
30	400.125	348.679	496.341	523.613	534.52	527.703
31	408.919	340.814	422.929	444.803	444.326	412.081
32	412.416	347.593	452.692	452.534	454.508	446.115
33	424.884	365.703	485.58	486.774	505.795	490.224
34	378.24	315.418	491.862	494.863	490.413	466.655
35	384.213	339.543	456.956	463.875	472.042	448.195
36	405.432	364.773	450.653	469.23	471.563	449.105
37	394.705	348.128	440.099	452.974	448.158	434.931
38	403.239	351.488	496.441	493.743	485.053	455.388
39	396.221	349.967	491.84	491.81	482.51	462.967
40	392.842	359.488	495.245	522.879	526.054	519.868
41	401.436	374.92	467.263	518.927	543.694	532.863
42	399.842	346.733	496.787	517.703	503.254	465.008
43	406.494	355.125	503.473	499.088	464.276	451.725
44	414.662	345.728	504.631	522.574	505.382	473.874
45	402.039	351	386.387	455.82	468.861	452.928
46	413.099	354.075	494.585	515.434	516.587	513.675
47	426.039	374.278	514.786	521.676	522.514	513.071
48	385.211	354.511	427.068	466.047	496.726	500.059
49	400.158	357.786	451.048	464.507	463.971	460
50	381.483	320.568	352.931	398.84	401.162	412.867
51	451.488	390.57	455.969	473.423	483.42	474.659
52	407.06	348.2	501.603	535.589	538.336	524.68
53	400.054	341.027	419.898	447.512	461.738	458.935
54	411.341	374.042	476.617	476.046	467.587	446.259
55	392.967	363.637	460.233	472.722	485.703	474.897
56	404.288	352.009	481.325	492.897	496.292	476.572
57	413.733	348.575	479.111	501.444	500.301	464.631
58	404.345	346.194	487.624	478.168	454.884	443.777
59	434.037	370.735	457.508	483.709	488.58	479.255
60	399.867	323.048	397.059	420.441	397.967
61	401.568	355.078	511.467	520.089	514.946	497.652
62	415.276	341.252	486.084	494.353	482.902	453.5
63	399.343	360.321	405.536	463.423	485.282	482.19
64	441.739	372.317	535.871	540.457	537.348	516.168
65	412.352	351.655	445	477.888	494.347	477.759
66	396.76	333.683	512.752	512.259	493.129	483.497
67	412.771	348.223	406.971	443.719	462.563	470.289
68	415.604	360.355	486.656	489.705	474.847	444.739
69	408.475	337.723	459.473	474.56	492.383	481.926
70	398.439	347.101	465.23	460.642	459.83	435.921
71	421.457	388.257	438.993	473.015	492.544	501.432
72	389.224	341.707	560.819	560.37	551.271	521.727
73	408.614	357.094	478.654	493.257	505.057	486.558
74	404.402	344.319	437.617	450.848	448.402	437.035
75	411.123	367.9	465.082	484.053	511.746	515.246
76	401.621	354.137	435.128	461.077	465.628	461.507
77	403.066	330.607	477.662	496.992	495.286	470.521
78	419.968	358.154	451.69	472.006	497.563	505.408
79	386.592	336.276	409.559	458.5	446.993	438.927
80	410.806	343.142	411.569	447.41	477.993	490.449
81	372.741	336.308	515.561	510	496.421	452.152
82	406.538	359.872	450.448	497.119	499.21	495.968
83	368.535	335.701	412.683	444.904	437	424.149
84	395.377	338.724	503.172	498.563	484.96	447.192
85	409.241	379.627	400.278	446.163	470.364	475.775
86	407.337	361.066	450.47	475.665	519.432	525.232
87	409.835	339.515	462.065	479.028	488.285	483.812
88	369.459	316.603	428.536	423.736	421.068	411.888
89	389.63	345.448	522.429	530.206	516.071	505.906
90	407.729	337.258	463.19	479.972	490.069	473.843
91	409.075	321.349	413.006	433.507	450.662	442.397
92	389.432	346.598	464.448	490.086	512.743	512.748
93	391	328.597	408.1	422.57	450.248	459.811
94	380.57	319.755	421.072	437.4	458.197	451.466
95	426.245	370.203	531.835	515.296	500.917	481.05
96	410.867	355.073	449.253	474.647	487.618	486.071
97	372.163	314.701	430.126	449.347	468.405	465.632
98	383.333	314.058	462.97	479.423	467.722	434.163
99	383.26	329.312	458.431	470.171	467.262	460.224
100	399.409	352.826	458.165	476.921	482.321	475.082
101	391.99	331.647	422.025	424.951	414.31	397.603
102	416.942	352.056	497.588	482.799	502.657	471.123
103	400.784	351.982	475.891	510.657	522.459	504.336

## Sheet: SL
Step length (m) at different walking and running speeds.
	Walking		Running
Subject	1.25 m/s	2 m/s_W	2 m/s_R	2.5 m/s	3.33 m/s	4.17 m/s
1	0.696967	0.922539	0.763517	0.944299	1.18814	1.41518
2	0.766261	0.983916	0.818461	0.995261	1.2989	1.54885
3	0.745227	0.962977	0.789367	0.979801	1.25262	1.46089
4	0.753202	0.969015	0.840822	1.04343	1.37424	1.64116
5	0.637572	0.780245	0.739794	0.930653	1.19412	1.40989
6	0.664642	0.883305	0.822444	0.969628	1.22619	1.45835
7	0.642683	0.868573	0.71183	0.870073	1.09038	1.29568
8	0.690251	0.872673	0.782357	0.970693	1.24136	1.47663
9	0.701832	0.932274	0.718104	0.907237	1.22434	1.50431
10	0.659521	0.895507	0.747031	0.933567	1.23093	1.46624
11	0.659214	0.861324	0.774307	0.941054	1.17387	1.37134
12	0.662258	0.862445	0.705013	0.874384	1.13754	1.36896
13	0.62548	0.820639	0.716365	0.889316	1.14547	1.34605
14	0.698634	0.926793	0.789993	0.972078	1.24874	1.49781
15	0.713463	0.950238	0.802134	0.973708	1.25484	1.49033
16	0.631811	0.84216	0.764278	0.911021	1.10684	1.28986
17	0.738706	0.95188	0.799874	0.978558	1.28031	1.52634
18	0.653563	0.879171	0.73648	0.908558	1.15521	1.36768
19	0.615785	0.850707	0.715211	0.875802	1.12203	1.25133
20	0.693419	0.922701	0.81801	1.00989	1.30531	1.55119
21	0.710664	0.948245	0.789623	0.974687	1.24765	1.48094
22	0.693584	0.924433	0.718506	0.914846	1.16003	1.37847
23	0.710863	0.935048	0.758134	0.938475	1.24868	1.5073
24	0.698107	0.921135	0.783329	0.968688	1.25546	1.49649
25	0.703632	0.926378	0.753279	0.923896	1.17945	1.41484
26	0.683889	0.88679	0.724383	0.897352	1.17807	1.41641
27	0.610477	0.837809	0.747659	0.903887	1.13154	1.29561
28	0.694545	0.903318	0.75975	0.930731	1.19664	1.43871
29	0.657655	0.876634	0.750422	0.909554	1.13174	1.29956
30	0.679524	0.893559	0.788504	0.98473	1.27843	1.54138
31	0.711279	0.895913	0.737253	0.898871	1.12152	1.25784
32	0.689675	0.880936	0.751731	0.906224	1.14693	1.35445
33	0.703018	0.912741	0.772618	0.936333	1.22302	1.44346
34	0.636626	0.803961	0.738333	0.912538	1.16426	1.3602
35	0.659687	0.864936	0.750762	0.920447	1.19103	1.39475
36	0.702298	0.935108	0.731376	0.902281	1.14972	1.34185
37	0.663688	0.872511	0.752673	0.920807	1.1603	1.35928
38	0.679154	0.893289	0.787317	0.967327	1.22035	1.40422
39	0.664997	0.876054	0.781076	0.950889	1.19813	1.41171
40	0.691454	0.928678	0.761543	0.961331	1.24125	1.50645
41	0.65938	0.9158	0.76692	0.976121	1.28163	1.51976
42	0.649186	0.864285	0.772103	0.954957	1.20323	1.37545
43	0.68714	0.914788	0.753528	0.914357	1.12018	1.33129
44	0.672883	0.872584	0.795703	0.99304	1.2498	1.44551
45	0.680395	0.898286	0.757364	0.932444	1.18612	1.39592
46	0.720708	0.900304	0.799245	0.979779	1.25659	1.5045
47	0.708441	0.941004	0.816879	1.0079	1.29217	1.54128
48	0.669178	0.904249	0.770351	0.946331	1.23642	1.49196
49	0.705128	0.928459	0.778428	0.954933	1.22223	1.45941
50	0.649714	0.841211	0.688381	0.852098	1.08123	1.32738
51	0.746	0.972361	0.784614	0.960587	1.24211	1.4758
52	0.684846	0.888922	0.815926	1.02301	1.31231	1.55754
53	0.66751	0.854625	0.786581	0.938416	1.2008	1.42961
54	0.711135	0.952684	0.793581	0.965259	1.19861	1.40408
55	0.651969	0.907823	0.745102	0.924073	1.20661	1.43779
56	0.69591	0.913437	0.806598	0.978256	1.2399	1.4568
57	0.681522	0.868468	0.741272	0.916944	1.16611	1.33006
58	0.662116	0.845594	0.75301	0.904533	1.12412	1.33723
59	0.70918	0.92418	0.749216	0.935148	1.20411	1.44793
60	0.676829	0.814276	0.760021	0.893081	1.07218
61	0.6751	0.889175	0.780317	0.966673	1.24566	1.4728
62	0.693348	0.870123	0.809288	0.97514	1.20376	1.38074
63	0.682237	0.932202	0.740154	0.926944	1.20732	1.44642
64	0.742585	0.947226	0.817202	1.00885	1.29831	1.53631
65	0.684824	0.892794	0.722563	0.906018	1.19325	1.41945
66	0.646738	0.826052	0.766547	0.937137	1.17329	1.3906
67	0.672508	0.878776	0.728045	0.89309	1.1509	1.39745
68	0.697294	0.900259	0.821144	0.985239	1.20393	1.37705
69	0.684096	0.855108	0.750725	0.918367	1.18665	1.41295
70	0.678477	0.884603	0.735649	0.894947	1.13965	1.32268
71	0.733782	0.988522	0.763475	0.944641	1.2406	1.51855
72	0.627128	0.846329	0.795444	0.97694	1.24819	1.46012
73	0.665185	0.889151	0.748726	0.92529	1.20328	1.40754
74	0.671631	0.85193	0.715283	0.868133	1.10363	1.30634
75	0.709643	0.944702	0.75783	0.944822	1.25292	1.51825
76	0.663792	0.880196	0.709092	0.875255	1.12055	1.34856
77	0.661778	0.832469	0.754733	0.938479	1.1954	1.40465
78	0.699224	0.900437	0.754197	0.93836	1.23129	1.49051
79	0.671547	0.87365	0.788297	0.944263	1.17025	1.38871
80	0.691097	0.883393	0.728033	0.892895	1.1867	1.44827
81	0.619177	0.848348	0.751822	0.922437	1.16804	1.29625
82	0.670856	0.896352	0.716732	0.918753	1.18711	1.436
83	0.632084	0.856237	0.76413	0.924198	1.14237	1.33236
84	0.638871	0.839415	0.752357	0.911351	1.1669	1.34202
85	0.711071	0.949976	0.748909	0.923049	1.19877	1.44712
86	0.671969	0.893888	0.716868	0.897169	1.21168	1.48526
87	0.663389	0.846125	0.733027	0.901924	1.16539	1.40014
88	0.611323	0.81433	0.721624	0.859274	1.07963	1.26842
89	0.625187	0.845873	0.745318	0.931366	1.19414	1.43956
90	0.674186	0.858769	0.779726	0.965761	1.24024	1.45653
91	0.674398	0.822937	0.70242	0.867194	1.13339	1.35114
92	0.649278	0.870029	0.744937	0.927967	1.21763	1.4781
93	0.662757	0.846544	0.724956	0.883769	1.15306	1.40499
94	0.639928	0.822243	0.703803	0.873745	1.14224	1.36739
95	0.719981	0.933358	0.826391	0.971398	1.22122	1.44599
96	0.67817	0.875249	0.735977	0.919242	1.19366	1.44784
97	0.599502	0.790985	0.709727	0.875736	1.14437	1.3808
98	0.637573	0.804607	0.7701	0.942327	1.16705	1.32831
99	0.644689	0.844405	0.762862	0.933277	1.17503	1.39755
100	0.680895	0.906711	0.773494	0.951095	1.21479	1.46755
101	0.681669	0.861313	0.765315	0.910509	1.11314	1.28186
102	0.683809	0.887056	0.811004	0.961385	1.23411	1.41493
103	0.714485	0.927465	0.824367	1.03284	1.32846	1.56585

## Sheet: DS
Double support time (ms) at different walking and running speeds.
	Walking
Subject	1.25 m/s	2 m/s_W
1	135.191	95.0568
2	161.992	106.625
3	170.167	116.258
4	151.682	100.169
5	131.798	82.9675
6	139.122	89.1944
7	132.494	90.7604
8	136.168	87.451
9	145.913	100.362
10	138.853	91.985
11	134.365	85.08
12	127.756	86.733
13	121.163	87.9653
14	156.318	108.309
15	151.84	107.042
16	128.097	86.2361
17	167.513	111.678
18	141.141	96.7636
19	124.655	93.6392
20	137.852	94.3352
21	142.913	98.608
22	144.475	96.3515
23	137.368	95.0459
24	133.796	93.95
25	146.186	101.799
26	132.384	88.5934
27	134.318	82.2788
28	129.659	86.8853
29	127.022	86.8241
30	143.682	98.2328
31	160.25	107.217
32	139.513	93.1593
33	137.756	90.7692
34	131.115	86.6045
35	143.68	92.9894
36	156.507	102.83
37	136.321	88.1702
38	140.174	95.2397
39	135.9	88.1557
40	160.401	104.913
41	126.212	83.0909
42	119.73	85.5086
43	143.671	102.33
44	123.824	90.636
45	142.355	98.2079
46	163.87	96.1125
47	140.928	96.2833
48	150.276	97.6889
49	163.987	106.495
50	138.534	100.419
51	145.719	95.715
52	140.893	96.3619
53	134.12	86.4818
54	157.646	102.359
55	128.756	90.402
56	152.881	104.843
57	131.605	85.8009
58	125.448	76.6774
59	133.768	91.4804
60	141.794	84.3226
61	138.568	89.5776
62	139.51	93.8561
63	146.535	105.821
64	152.71	101.543
65	135.747	94.8273
66	120.75	79.4365
67	125.411	91.4018
68	142.344	89.8388
69	139.111	89.9202
70	144.611	95.3303
71	165.697	106.071
72	112.577	81.4959
73	123.592	87.5118
74	132.977	81.7124
75	156.858	104.655
76	129.489	86.1197
77	126.473	85.7265
78	139.511	92.1057
79	150.77	100.629
80	142.177	98.6327
81	122.819	87.9615
82	130.253	88.3807
83	137.219	92.4891
84	115.863	81.0603
85	159.713	95.4237
86	130.291	85.9245
87	120.971	83.6567
88	119.779	90.6765
89	110.748	77.6392
90	131.693	92.2121
91	130.556	90.2024
92	130.09	88.4872
93	139.364	94.7339
94	131.449	91.4265
95	150	96.5976
96	131.98	83.1146
97	107.594	80.9403
98	126.869	88.4818
99	132.683	93.04
100	145.409	100.572
101	153.437	99.0956
102	130.274	91.5335
103	171.01	111.832
